# Supplementary material for: Host Specificity of the Parasitic Wasp Anaphes flavipes (Hymenoptera: Mymaridae) and a New Defence in Its Hosts (Coleoptera: Chrysomelidae: Oulema spp.)
Source: Insects. 2020 Mar 10;11(3):175. doi: 10.3390/insects11030175 (PMC7143892; doi:10.3390/insects11030175)
Supplement: Supplementary file 1 [file insects-11-00175-s001.zip]

Archive with 4 entries (4 files):
- Supplementary_Materials/Supplementary_Material_1.xls
- Supplementary_Materials/Supplementary_Material_2.xls
- Supplementary_Materials/Supplementary_Material_3.pdf
- Supplementary_Materials/Supplementary_Material_4.pdf
