# Supplementary material for: Host Specificity of the Parasitic Wasp Anaphes flavipes (Hymenoptera: Mymaridae) and a New Defence in Its Hosts (Coleoptera: Chrysomelidae: Oulema spp.)
Source: Insects. 2020 Mar 10;11(3):175. doi: 10.3390/insects11030175 (PMC7143892; doi:10.3390/insects11030175)
Supplement: Supplementary file 1 [file insects-11-00175-s001.zip › Supplementary_Materials/Supplementary_Material_1.xls]

## Sheet: Host defense
Insect; Samková A., Hadrava J., Skuhrovec J., Janšta P.; Host specificity of parasitic wasp Anaphes flavipes (Hymenoptera: Mymaridae) and a new defense in its host (Coleoptera: Chrysomelidae; Oulema spp.)
1. Experiment - Host Defense for localities in Czech Republic
Date of host defense measurement	08.05.			09.05.			10.05.			11.05.			12.05.			13.05.			24.05.			25.05.			26.05.			27.05.			31.05.			1.06.			2.06.			3.06.			Summary
Three categories of host defense	sticky dark	little sticky	non-sticky	sticky dark	little sticky	non-sticky	sticky dark	little sticky	non-sticky	sticky dark	little sticky	non-sticky	sticky dark	little sticky	non-sticky	sticky dark	little sticky	non-sticky	sticky dark	little sticky	non-sticky	sticky dark	little sticky	non-sticky	sticky dark	little sticky	non-sticky	sticky dark	little sticky	non-sticky	sticky dark	little sticky	non-sticky	sticky dark	little sticky	non-sticky	sticky dark	little sticky	non-sticky	sticky dark	little sticky	non-sticky	sticky dark	little sticky	non-sticky
1 O. gallaeciana	0	2	0	0	0	0	0	1	0	0	0	0	0	0	0	0	0	0	0	0	0	0	0	0	0	0	0	0	0	0	0	0	0	0	0	0	0	0	0	0	0	0	0	3	0
2 O. gallaeciana	6	0	0	0	0	0	0	0	0	0	0	0	0	0	0	0	0	0	0	0	0	0	0	0	0	0	0	0	0	0	0	0	0	0	0	0	0	0	0	0	0	0	6	0	0
3 O. gallaeciana	1	1	0	4	3	1	6	2	0	9	5	1	9	2	0	1	2	5	0	0	0	0	0	0	0	0	0	0	0	0	0	0	0	0	0	0	0	0	0	0	0	0	30	15	7
4 O. gallaeciana	0	3	1	2	1	0	7	0	0	7	1	2	3	3	5	0	4	2	0	0	0	0	0	0	0	0	0	0	0	0	0	0	0	0	0	0	0	0	0	0	0	0	19	12	10
5 O. gallaeciana	6	0	0	0	5	0	3	0	0	0	4	3	5	6	2	0	5	2	0	0	0	0	0	0	0	0	0	0	0	0	0	0	0	0	0	0	0	0	0	0	0	0	14	20	7
6 O. gallaeciana	1	1	0	2	0	0	6	0	0	4	4	1	7	1	1	1	0	0	0	0	0	0	0	0	0	0	0	0	0	0	0	0	0	0	0	0	0	0	0	0	0	0	21	6	2
7 O. gallaeciana	2	1	0	10	6	0	6	1	0	5	9	3	10	2	2	0	3	5	0	0	0	0	0	0	0	0	0	0	0	0	0	0	0	0	0	0	0	0	0	0	0	0	33	22	10
8 O. gallaeciana	3	0	0	3	0	0	3	3	0	0	6	4	2	3	4	1	1	0	0	0	0	0	0	0	0	0	0	0	0	0	0	0	0	0	0	0	0	0	0	0	0	0	12	13	8
9 O. gallaeciana	8	1	1	4	3	0	6	3	0	2	5	5	2	5	6	2	7	1	0	0	0	0	0	0	0	0	0	0	0	0	0	0	0	0	0	0	0	0	0	0	0	0	24	24	13
10 O. gallaeciana	5	0	0	0	3	0	6	2	0	1	4	5	2	4	5	2	4	4	0	0	0	0	0	0	0	0	0	0	0	0	0	0	0	0	0	0	0	0	0	0	0	0	16	17	14
11 O. gallaeciana	9	0	0	4	2	0	7	1	0	2	6	3	4	9	2	0	1	2	0	0	0	0	0	0	0	0	0	0	0	0	0	0	0	0	0	0	0	0	0	0	0	0	26	19	7
12 O. gallaeciana	0	0	0	3	0	0	4	3	0	2	2	0	2	4	0	3	0	0	0	0	0	0	0	0	0	0	0	0	0	0	0	0	0	0	0	0	0	0	0	0	0	0	14	9	0
13 O. gallaeciana	0	0	0	5	0	0	4	0	0	7	1	0	0	0	0	0	0	0	0	0	0	0	0	0	0	0	0	0	0	0	0	0	0	0	0	0	0	0	0	0	0	0	16	1	0
14 O. gallaeciana	0	0	0	8	2	0	12	5	0	0	0	0	1	3	0	2	0	0	0	0	0	0	0	0	0	0	0	0	0	0	0	0	0	0	0	0	0	0	0	0	0	0	23	10	0
15 O. gallaeciana	0	0	0	0	0	0	0	3	0	0	6	0	8	1	0	0	2	0	0	0	0	0	0	0	0	0	0	0	0	0	0	0	0	0	0	0	0	0	0	0	0	0	8	12	0
16 O. gallaeciana	0	0	0	0	0	0	0	0	0	0	0	0	0	0	0	0	0	0	3	1	0	0	0	0	0	0	0	0	0	0	0	0	0	0	0	0	0	0	0	0	0	0	3	1	0
17 O. gallaeciana	0	0	0	0	0	0	0	0	0	0	0	0	0	0	0	0	0	0	0	2	0	2	0	0	0	0	0	0	0	0	0	0	0	0	0	0	0	0	0	0	0	0	2	2	0
18 O. gallaeciana	0	0	0	0	0	0	0	0	0	0	0	0	0	0	0	0	0	0	3	0	0	1	0	0	3	0	0	14	1	0	0	0	0	0	0	0	0	0	0	0	0	0	21	1	0
19 O. gallaeciana	0	0	0	0	0	0	0	0	0	0	0	0	0	0	0	0	0	0	7	0	0	5	0	0	0	0	0	0	0	0	0	0	0	0	0	0	0	0	0	0	0	0	12	0	0
20 O. gallaeciana	0	0	0	0	0	0	0	0	0	0	0	0	0	0	0	0	0	0	5	0	0	0	0	0	0	0	0	0	0	0	0	0	0	0	0	0	0	0	0	0	0	0	5	0	0
21 O. gallaeciana	0	0	0	0	0	0	0	0	0	0	0	0	0	0	0	0	0	0	1	0	0	0	0	0	0	0	0	0	0	0	0	0	0	0	0	0	0	0	0	0	0	0	1	0	0
22 O. gallaeciana	0	0	0	0	0	0	0	0	0	0	0	0	0	0	0	0	0	0	3	0	0	0	0	0	0	0	0	0	0	0	0	0	0	0	0	0	0	0	0	0	0	0	3	0	0
23 O. gallaeciana	0	0	0	0	0	0	0	0	0	0	0	0	0	0	0	0	0	0	3	0	0	0	0	0	2	1	0	4	4	0	0	0	0	0	0	0	0	0	0	0	0	0	9	5	0
24 O. gallaeciana	0	0	0	0	0	0	0	0	0	0	0	0	0	0	0	0	0	0	6	0	0	5	0	0	0	0	0	0	0	0	0	0	0	0	0	0	0	0	0	0	0	0	11	0	0
25 O. gallaeciana	0	0	0	0	0	0	0	0	0	0	0	0	0	0	0	0	0	0	3	1	0	0	2	0	0	0	0	0	0	0	0	0	0	0	0	0	0	0	0	0	0	0	3	3	0
26 O. gallaeciana	0	0	0	0	0	0	0	0	0	0	0	0	0	0	0	0	0	0	12	0	0	4	0	0	1	0	0	0	0	0	0	0	0	0	0	0	0	0	0	0	0	0	17	0	0
27 O. gallaeciana	0	0	0	0	0	0	0	0	0	0	0	0	0	0	0	0	0	0	3	0	0	0	0	0	0	0	0	0	0	0	0	0	0	0	0	0	0	0	0	0	0	0	3	0	0
28 O. gallaeciana	0	0	0	0	0	0	0	0	0	0	0	0	0	0	0	0	0	0	2	0	0	0	0	0	0	0	0	0	0	0	0	0	0	0	0	0	0	0	0	0	0	0	2	0	0
29 O. gallaeciana	0	0	0	0	0	0	0	0	0	0	0	0	0	0	0	0	0	0	6	0	0	0	0	0	0	0	0	0	0	0	0	0	0	0	0	0	0	0	0	0	0	0	6	0	0
30 O. gallaeciana	0	0	0	0	0	0	0	0	0	0	0	0	0	0	0	0	0	0	10	0	0	4	0	0	0	0	0	0	0	0	0	0	0	0	0	0	0	0	0	0	0	0	14	0	0
31 O. gallaeciana	0	0	0	0	0	0	0	0	0	0	0	0	0	0	0	0	0	0	2	0	0	0	0	0	0	0	0	0	0	0	0	0	0	0	0	0	0	0	0	0	0	0	2	0	0
32 O. gallaeciana	0	0	0	0	0	0	0	0	0	0	0	0	0	0	0	0	0	0	5	0	0	0	0	0	0	0	0	0	0	0	0	0	0	0	0	0	0	0	0	0	0	0	5	0	0
33 O. gallaeciana	0	0	0	0	0	0	0	0	0	0	0	0	0	0	0	0	0	0	3	0	0	0	3	0	0	0	0	0	0	0	0	0	0	0	0	0	0	0	0	0	0	0	3	3	0
34 O. gallaeciana	0	0	0	0	0	0	0	0	0	0	0	0	0	0	0	0	0	0	5	0	0	0	0	0	0	0	0	0	0	0	0	0	0	0	0	0	0	0	0	0	0	0	5	0	0
35 O. gallaeciana	0	0	0	0	0	0	0	0	0	0	0	0	0	0	0	0	0	0	0	1	1	0	0	0	0	0	0	0	0	0	0	0	0	0	0	0	0	0	0	0	0	0	0	1	1
36 O. gallaeciana	0	0	0	0	0	0	0	0	0	0	0	0	0	0	0	0	0	0	6	0	0	0	0	0	0	0	0	0	0	0	0	0	0	0	0	0	0	0	0	0	0	0	6	0	0
37 O. gallaeciana	0	0	0	0	0	0	0	0	0	0	0	0	0	0	0	0	0	0	0	2	0	1	0	0	0	0	0	0	0	0	0	0	0	0	0	0	0	0	0	0	0	0	1	2	0
38 O. gallaeciana	0	0	0	0	0	0	0	0	0	0	0	0	0	0	0	0	0	0	0	4	0	11	5	0	0	0	0	4	2	0	0	0	0	0	0	0	0	0	0	0	0	0	15	11	0
39 O. gallaeciana	0	0	0	0	0	0	0	0	0	0	0	0	0	0	0	0	0	0	0	2	0	1	0	0	0	0	0	0	0	0	0	0	0	0	0	0	0	0	0	0	0	0	1	2	0
40 O. gallaeciana	0	0	0	0	0	0	0	0	0	0	0	0	0	0	0	0	0	0	4	0	0	0	0	0	0	0	0	0	0	0	0	0	0	0	0	0	0	0	0	0	0	0	4	0	0
41 O. gallaeciana	0	0	0	0	0	0	0	0	0	0	0	0	0	0	0	0	0	0	3	0	0	0	0	0	0	0	0	0	0	0	0	0	0	0	0	0	0	0	0	0	0	0	3	0	0
42 O. gallaeciana	0	0	0	0	0	0	0	0	0	0	0	0	0	0	0	0	0	0	4	0	0	0	0	0	0	0	0	0	0	0	0	0	0	0	0	0	0	0	0	0	0	0	4	0	0
43 O. gallaeciana	0	0	0	0	0	0	0	0	0	0	0	0	0	0	0	0	0	0	0	3	0	4	0	0	0	0	0	0	0	0	0	0	0	0	0	0	0	0	0	0	0	0	4	3	0
44 O. gallaeciana	0	0	0	0	0	0	0	0	0	0	0	0	0	0	0	0	0	0	4	0	0	0	0	0	0	0	0	0	0	0	0	0	0	0	0	0	0	0	0	0	0	0	4	0	0
45 O. gallaeciana	0	0	0	0	0	0	0	0	0	0	0	0	0	0	0	0	0	0	4	0	0	0	0	0	0	0	0	0	0	0	0	0	0	0	0	0	0	0	0	0	0	0	4	0	0
46 O. gallaeciana	0	0	0	0	0	0	0	0	0	0	0	0	0	0	0	0	0	0	3	0	0	0	0	0	0	0	0	0	0	0	0	0	0	0	0	0	0	0	0	0	0	0	3	0	0
47 O. gallaeciana	0	0	0	0	0	0	0	0	0	0	0	0	0	0	0	0	0	0	1	0	0	0	3	0	0	0	0	0	0	0	0	0	0	0	0	0	0	0	0	0	0	0	1	3	0
48 O. gallaeciana	0	0	0	0	0	0	0	0	0	0	0	0	0	0	0	0	0	0	1	0	0	0	0	0	0	0	0	0	0	0	0	0	0	0	0	0	0	0	0	0	0	0	1	0	0
49 O. gallaeciana	0	0	0	0	0	0	0	0	0	0	0	0	0	0	0	0	0	0	2	0	0	3	1	0	0	0	0	22	0	0	0	0	0	0	0	0	0	0	0	0	0	0	27	1	0
50 O. gallaeciana	0	0	0	0	0	0	0	0	0	0	0	0	0	0	0	0	0	0	5	0	0	5	0	0	0	0	0	0	0	0	0	0	0	0	0	0	0	0	0	0	0	0	10	0	0
51 O. gallaeciana	0	0	0	0	0	0	0	0	0	0	0	0	0	0	0	0	0	0	0	4	0	4	0	0	3	0	0	6	0	0	0	0	0	0	0	0	0	0	0	0	0	0	13	4	0
52 O. gallaeciana	0	0	0	0	0	0	0	0	0	0	0	0	0	0	0	0	0	0	6	0	0	0	0	0	9	0	0	3	0	0	0	0	0	0	0	0	0	0	0	0	0	0	18	0	0
53 O. gallaeciana	0	0	0	0	0	0	0	0	0	0	0	0	0	0	0	0	0	0	2	0	0	0	0	0	0	0	0	0	0	0	0	0	0	0	0	0	0	0	0	0	0	0	2	0	0
54 O. gallaeciana	0	0	0	0	0	0	0	0	0	0	0	0	0	0	0	0	0	0	5	0	0	4	0	0	0	0	0	0	0	0	0	0	0	0	0	0	0	0	0	0	0	0	9	0	0
55 O. gallaeciana	0	0	0	0	0	0	0	0	0	0	0	0	0	0	0	0	0	0	2	1	0	0	0	0	2	0	0	0	3	0	0	0	0	0	0	0	0	0	0	0	0	0	4	4	0
56 O. gallaeciana	0	0	0	0	0	0	0	0	0	0	0	0	0	0	0	0	0	0	3	1	0	10	0	0	4	0	0	5	4	0	0	0	0	0	0	0	0	0	0	0	0	0	22	5	0
57 O. gallaeciana	0	0	0	0	0	0	0	0	0	0	0	0	0	0	0	0	0	0	0	0	0	3	0	0	0	0	0	0	0	0	0	0	0	0	0	0	0	0	0	0	0	0	3	0	0
58 O. gallaeciana	0	0	0	0	0	0	0	0	0	0	0	0	0	0	0	0	0	0	2	0	0	5	0	0	2	0	0	0	0	0	0	0	0	0	0	0	0	0	0	0	0	0	9	0	0
59 O. gallaeciana	0	0	0	0	0	0	0	0	0	0	0	0	0	0	0	0	0	0	6	0	0	2	0	0	0	0	0	0	0	0	0	0	0	0	0	0	0	0	0	0	0	0	8	0	0
60 O. gallaeciana	0	0	0	0	0	0	0	0	0	0	0	0	0	0	0	0	0	0	0	0	0	1	0	0	0	0	0	0	0	0	0	0	0	0	0	0	0	0	0	0	0	0	1	0	0
61 O. gallaeciana	0	0	0	0	0	0	0	0	0	0	0	0	0	0	0	0	0	0	0	0	0	2	0	0	0	0	0	0	0	0	0	0	0	0	0	0	0	0	0	0	0	0	2	0	0
62 O. gallaeciana	0	0	0	0	0	0	0	0	0	0	0	0	0	0	0	0	0	0	0	0	0	0	3	0	1	0	0	0	0	0	0	0	0	0	0	0	0	0	0	0	0	0	1	3	0
63 O. gallaeciana	0	0	0	0	0	0	0	0	0	0	0	0	0	0	0	0	0	0	0	0	0	2	2	0	0	0	0	0	0	0	0	0	0	0	0	0	0	0	0	0	0	0	2	2	0
64 O. gallaeciana	0	0	0	0	0	0	0	0	0	0	0	0	0	0	0	0	0	0	0	0	0	7	0	0	3	1	0	5	0	0	0	0	0	0	0	0	0	0	0	0	0	0	15	1	0
65 O. gallaeciana	0	0	0	0	0	0	0	0	0	0	0	0	0	0	0	0	0	0	0	0	0	12	0	0	2	2	0	0	0	0	0	0	0	0	0	0	0	0	0	0	0	0	14	2	0
66 O. gallaeciana	0	0	0	0	0	0	0	0	0	0	0	0	0	0	0	0	0	0	0	0	0	0	2	0	0	0	0	0	0	0	0	0	0	0	0	0	0	0	0	0	0	0	0	2	0
67 O. gallaeciana	0	0	0	0	0	0	0	0	0	0	0	0	0	0	0	0	0	0	0	0	0	0	0	0	3	1	0	0	0	0	0	0	0	0	0	0	0	0	0	0	0	0	3	1	0
68 O. gallaeciana	0	0	0	0	0	0	0	0	0	0	0	0	0	0	0	0	0	0	0	0	0	0	0	0	0	0	0	0	0	0	5	0	0	8	0	0	0	0	0	0	0	0	13	0	0
69 O. gallaeciana	0	0	0	0	0	0	0	0	0	0	0	0	0	0	0	0	0	0	0	0	0	0	0	0	0	0	0	0	0	0	3	0	0	6	1	0	0	0	0	0	0	0	9	1	0
70 O. gallaeciana	0	0	0	0	0	0	0	0	0	0	0	0	0	0	0	0	0	0	0	0	0	0	0	0	0	0	0	0	0	0	5	0	0	3	0	0	5	0	0	3	0	0	16	0	0
71 O. gallaeciana	0	0	0	0	0	0	0	0	0	0	0	0	0	0	0	0	0	0	0	0	0	0	0	0	0	0	0	0	0	0	1	0	0	12	0	0	0	0	0	1	0	0	14	0	0
72 O. gallaeciana	0	0	0	0	0	0	0	0	0	0	0	0	0	0	0	0	0	0	0	0	0	0	0	0	0	0	0	0	0	0	2	0	0	4	1	0	0	0	0	8	0	0	14	1	0
73 O. gallaeciana	0	0	0	0	0	0	0	0	0	0	0	0	0	0	0	0	0	0	0	0	0	0	0	0	0	0	0	0	0	0	2	0	0	4	2	0	2	1	0	3	0	0	11	3	0
74 O. gallaeciana	0	0	0	0	0	0	0	0	0	0	0	0	0	0	0	0	0	0	0	0	0	0	0	0	0	0	0	0	0	0	3	0	0	9	0	0	0	0	0	4	0	0	16	0	0
75 O. gallaeciana	0	0	0	0	0	0	0	0	0	0	0	0	0	0	0	0	0	0	0	0	0	0	0	0	0	0	0	0	0	0	3	2	0	0	0	0	3	0	0	2	0	0	8	2	0
76 O. gallaeciana	0	0	0	0	0	0	0	0	0	0	0	0	0	0	0	0	0	0	0	0	0	0	0	0	0	0	0	0	0	0	0	0	0	4	3	0	0	0	0	0	0	0	4	3	0
77 O. gallaeciana	0	0	0	0	0	0	0	0	0	0	0	0	0	0	0	0	0	0	0	0	0	0	0	0	0	0	0	0	0	0	0	0	0	2	0	0	0	0	0	2	0	0	4	0	0
78 O. gallaeciana	0	0	0	0	0	0	0	0	0	0	0	0	0	0	0	0	0	0	0	0	0	0	0	0	0	0	0	0	0	0	0	0	0	9	0	0	1	1	0	0	0	0	10	1	0
79 O. gallaeciana	0	0	0	0	0	0	0	0	0	0	0	0	0	0	0	0	0	0	0	0	0	0	0	0	0	0	0	0	0	0	0	0	0	7	0	0	0	0	0	2	0	0	9	0	0
80 O. gallaeciana	0	0	0	0	0	0	0	0	0	0	0	0	0	0	0	0	0	0	0	0	0	0	0	0	0	0	0	0	0	0	0	0	0	3	0	0	0	0	0	0	0	0	3	0	0
81 O. gallaeciana	0	0	0	0	0	0	0	0	0	0	0	0	0	0	0	0	0	0	0	0	0	0	0	0	0	0	0	0	0	0	0	0	0	3	2	0	3	0	0	1	2	0	7	4	0
82 O. gallaeciana	0	0	0	0	0	0	0	0	0	0	0	0	0	0	0	0	0	0	0	0	0	0	0	0	0	0	0	0	0	0	0	0	0	0	0	0	3	0	0	0	0	0	3	0	0
																																											744	260	79
Date of host defense measurement	08.05.			09.05.			10.05.			11.05.			12.05.			13.05.			17.05.			18.05.			19.05.			20.05.			21.05.			24.05.			25.05.			26.05.			27.05.			Summary
Three categories of host defense	sticky black	little sticky	non-stick	sticky black	little sticky	non-stick	sticky black	little sticky	non-stick	sticky black	little sticky	non-stick	sticky black	little sticky	non-stick	sticky black	little sticky	non-stick	sticky black	little sticky	non-stick	sticky black	little sticky	non-stick	sticky black	little sticky	non-stick	sticky black	little sticky	non-stick	sticky black	little sticky	non-stick	sticky black	little sticky	non-stick	sticky black	little sticky	non-stick	sticky black	little sticky	non-stick	sticky black	little sticky	non-stick	sticky black	little sticky	non-stick
1 O. melanopus + O. duftschmidi	0	2	11	0	0	9	0	1	6	0	0	17	0	0	0	0	0	6	0	0	0	0	0	0	0	0	0	0	0	0	0	0	0	0	0	0	0	0	0	0	0	0	0	0	0	0	3	49
2 O. melanopus + O. duftschmidi	0	0	7	0	0	12	0	3	4	0	5	0	0	0	0	0	0	0	0	0	0	0	0	0	0	0	0	0	0	0	0	0	0	0	0	0	0	0	0	0	0	0	0	0	0	0	8	23
3 O. melanopus + O. duftschmidi	0	2	1	0	0	1	0	0	2	0	0	1	0	0	4	0	0	0	0	0	0	0	0	0	0	0	0	0	0	0	0	0	0	0	0	0	0	0	0	0	0	0	0	0	0	0	2	9
4 O. melanopus + O. duftschmidi	0	4	13	0	0	7	0	6	4	0	0	18	0	0	5	0	0	0	0	0	0	0	0	0	0	0	0	0	0	0	0	0	0	0	0	0	0	0	0	0	0	0	0	0	0	0	10	47
5 O. melanopus + O. duftschmidi	0	4	7	0	1	0	1	1	8	0	2	17	0	1	10	0	0	4	0	0	0	0	0	0	0	0	0	0	0	0	0	0	0	0	0	0	0	0	0	0	0	0	0	0	0	1	9	46
6 O. melanopus + O. duftschmidi	0	0	5	0	0	5	0	0	1	0	0	0	0	0	0	0	0	0	0	0	0	0	0	0	0	0	0	0	0	0	0	0	0	0	0	0	0	0	0	0	0	0	0	0	0	0	0	11
7 O. melanopus + O. duftschmidi	0	4	1	0	12	3	0	4	10	0	4	9	0	8	5	0	0	7	0	0	0	0	0	0	0	0	0	0	0	0	0	0	0	0	0	0	0	0	0	0	0	0	0	0	0	0	32	35
8 O. melanopus + O. duftschmidi	0	0	4	0	2	6	0	0	15	0	4	8	0	0	3	0	0	0	0	0	0	0	0	0	0	0	0	0	0	0	0	0	0	0	0	0	0	0	0	0	0	0	0	0	0	0	6	36
9 O. melanopus + O. duftschmidi	0	0	1	0	1	5	0	1	0	0	0	0	0	0	0	0	0	0	0	0	0	0	0	0	0	0	0	0	0	0	0	0	0	0	0	0	0	0	0	0	0	0	0	0	0	0	2	6
10 O. melanopus + O. duftschmidi	0	1	10	0	6	0	0	5	6	0	2	11	0	0	11	0	0	3	0	0	0	0	0	0	0	0	0	0	0	0	0	0	0	0	0	0	0	0	0	0	0	0	0	0	0	0	14	41
11 O. melanopus + O. duftschmidi	0	8	5	0	0	4	0	0	3	0	5	12	0	4	4	0	0	11	0	0	0	0	0	0	0	0	0	0	0	0	0	0	0	0	0	0	0	0	0	0	0	0	0	0	0	0	17	39
12 O. melanopus + O. duftschmidi	0	6	0	0	6	4	0	0	2	0	2	0	0	0	2	0	1	0	0	0	0	0	0	0	0	0	0	0	0	0	0	0	0	0	0	0	0	0	0	0	0	0	0	0	0	0	15	8
13 O. melanopus + O. duftschmidi	0	2	5	0	0	0	0	3	2	0	2	15	0	0	11	2	1	4	0	0	0	0	0	0	0	0	0	0	0	0	0	0	0	0	0	0	0	0	0	0	0	0	0	0	0	2	8	37
14 O. melanopus + O. duftschmidi	0	0	7	0	2	2	0	2	2	0	0	8	0	0	12	0	0	8	0	0	0	0	0	0	0	0	0	0	0	0	0	0	0	0	0	0	0	0	0	0	0	0	0	0	0	0	4	39
15 O. melanopus + O. duftschmidi	3	10	0	0	0	7	0	2	2	0	2	15	0	0	0	0	0	0	0	0	0	0	0	0	0	0	0	0	0	0	0	0	0	0	0	0	0	0	0	0	0	0	0	0	0	3	14	24
16 O. melanopus + O. duftschmidi	0	0	7	0	0	4	0	0	0	0	0	0	0	0	0	0	0	0	0	0	0	0	0	0	0	0	0	0	0	0	0	0	0	0	0	0	0	0	0	0	0	0	0	0	0	0	0	11
17 O. melanopus + O. duftschmidi	0	0	18	0	0	6	0	0	5	2	2	2	0	0	0	0	0	2	0	0	0	0	0	0	0	0	0	0	0	0	0	0	0	0	0	0	0	0	0	0	0	0	0	0	0	2	2	33
18 O. melanopus + O. duftschmidi	0	4	5	0	2	2	0	4	4	0	0	8	0	1	7	0	0	5	0	0	0	0	0	0	0	0	0	0	0	0	0	0	0	0	0	0	0	0	0	0	0	0	0	0	0	0	11	31
19 O. melanopus + O. duftschmidi	0	11	0	0	0	3	0	3	0	0	4	15	0	0	13	0	0	0	0	0	0	0	0	0	0	0	0	0	0	0	0	0	0	0	0	0	0	0	0	0	0	0	0	0	0	0	18	31
20 O. melanopus + O. duftschmidi	0	0	11	0	1	2	0	3	1	0	0	11	0	0	14	0	0	9	0	0	0	0	0	0	0	0	0	0	0	0	0	0	0	0	0	0	0	0	0	0	0	0	0	0	0	0	4	48
21 O. melanopus + O. duftschmidi	5	4	0	2	2	0	0	0	6	0	2	6	0	1	3	0	0	0	0	0	0	0	0	0	0	0	0	0	0	0	0	0	0	0	0	0	0	0	0	0	0	0	0	0	0	7	9	15
22 O. melanopus + O. duftschmidi	0	4	0	0	0	6	0	0	3	0	5	4	0	0	2	0	0	0	0	0	0	0	0	0	0	0	0	0	0	0	0	0	0	0	0	0	0	0	0	0	0	0	0	0	0	0	9	15
23 O. melanopus + O. duftschmidi	0	0	6	0	0	3	0	0	2	0	0	6	0	0	4	0	0	4	0	0	0	0	0	0	0	0	0	0	0	0	0	0	0	0	0	0	0	0	0	0	0	0	0	0	0	0	0	25
24 O. melanopus + O. duftschmidi	0	11	0	0	0	0	0	3	1	0	0	0	0	0	0	0	0	0	0	0	0	0	0	0	0	0	0	0	0	0	0	0	0	0	0	0	0	0	0	0	0	0	0	0	0	0	14	1
25 O. melanopus + O. duftschmidi	0	0	5	0	0	7	0	0	2	0	0	8	0	0	3	0	1	7	0	0	0	0	0	0	0	0	0	0	0	0	0	0	0	0	0	0	0	0	0	0	0	0	0	0	0	0	1	32
26 O. melanopus + O. duftschmidi	0	0	15	0	2	3	0	3	0	0	7	9	1	7	5	0	0	6	0	0	0	0	0	0	0	0	0	0	0	0	0	0	0	0	0	0	0	0	0	0	0	0	0	0	0	1	19	38
27 O. melanopus + O. duftschmidi	0	0	0	0	6	0	0	3	1	0	1	3	0	3	5	0	0	0	0	0	0	0	0	0	0	0	0	0	0	0	0	0	0	0	0	0	0	0	0	0	0	0	0	0	0	0	13	9
28 O. melanopus + O. duftschmidi	0	0	0	0	0	3	0	0	0	0	8	6	0	0	7	0	1	4	0	0	0	0	0	0	0	0	0	0	0	0	0	0	0	0	0	0	0	0	0	0	0	0	0	0	0	0	9	20
29 O. melanopus + O. duftschmidi	0	0	0	0	0	0	0	0	0	0	4	1	0	0	0	0	0	0	0	0	0	0	0	0	0	0	0	0	0	0	0	0	0	0	0	0	0	0	0	0	0	0	0	0	0	0	4	1
30 O. melanopus + O. duftschmidi	0	0	0	0	0	0	0	3	3	0	4	1	0	0	4	0	0	4	0	0	0	0	0	0	0	0	0	0	0	0	0	0	0	0	0	0	0	0	0	0	0	0	0	0	0	0	7	12
31 O. melanopus + O. duftschmidi	0	0	0	0	0	0	0	0	2	0	0	0	0	0	2	0	0	0	0	0	0	0	0	0	0	0	0	0	0	0	0	0	0	0	0	0	0	0	0	0	0	0	0	0	0	0	0	4
32 O. melanopus + O. duftschmidi	0	0	0	0	0	0	0	0	3	0	0	4	0	0	9	0	0	2	0	0	0	0	0	0	0	0	0	0	0	0	0	0	0	0	0	0	0	0	0	0	0	0	0	0	0	0	0	18
33 O. melanopus + O. duftschmidi	0	0	0	0	0	0	0	0	5	0	0	7	0	2	7	0	0	2	0	0	0	0	0	0	0	0	0	0	0	0	0	0	0	0	0	0	0	0	0	0	0	0	0	0	0	0	2	21
34 O. melanopus + O. duftschmidi	0	0	0	0	0	0	0	0	9	0	2	0	0	0	2	0	0	0	0	0	0	0	0	0	0	0	0	0	0	0	0	0	0	0	0	0	0	0	0	0	0	0	0	0	0	0	2	11
35 O. melanopus + O. duftschmidi	0	0	0	0	0	0	0	1	10	0	2	6	0	0	3	0	0	2	0	0	0	0	0	0	0	0	0	0	0	0	0	0	0	0	0	0	0	0	0	0	0	0	0	0	0	0	3	21
36 O. melanopus + O. duftschmidi	0	0	0	0	0	0	0	5	2	0	0	10	0	0	2	0	0	0	0	0	0	0	0	0	0	0	0	0	0	0	0	0	0	0	0	0	0	0	0	0	0	0	0	0	0	0	5	14
37 O. melanopus + O. duftschmidi	0	0	0	0	0	0	0	0	0	0	0	0	0	0	0	0	0	0	0	0	10	0	4	9	0	5	5	0	0	11	0	0	9	0	0	0	0	0	0	0	0	0	0	0	0	0	9	44
38 O. melanopus + O. duftschmidi	0	0	0	0	0	0	0	0	0	0	0	0	0	0	0	0	0	0	0	0	14	0	3	0	0	0	5	0	1	8	0	0	5	0	0	0	0	0	0	0	0	0	0	0	0	0	4	32
39 O. melanopus + O. duftschmidi	0	0	0	0	0	0	0	0	0	0	0	0	0	0	0	0	0	0	0	0	12	0	7	7	0	0	8	0	0	5	0	0	0	0	0	0	0	0	0	0	0	0	0	0	0	0	7	32
40 O. melanopus + O. duftschmidi	0	0	0	0	0	0	0	0	0	0	0	0	0	0	0	0	0	0	0	1	9	0	0	17	0	3	9	0	0	14	0	0	3	0	0	0	0	0	0	0	0	0	0	0	0	0	4	52
41 O. melanopus + O. duftschmidi	0	0	0	0	0	0	0	0	0	0	0	0	0	0	0	0	0	0	0	2	14	0	0	13	0	2	5	0	0	0	0	0	0	0	0	0	0	0	0	0	0	0	0	0	0	0	4	32
42 O. melanopus + O. duftschmidi	0	0	0	0	0	0	0	0	0	0	0	0	0	0	0	0	0	0	0	0	12	0	2	6	0	0	11	0	0	5	0	0	3	0	0	0	0	0	0	0	0	0	0	0	0	0	2	37
43 O. melanopus + O. duftschmidi	0	0	0	0	0	0	0	0	0	0	0	0	0	0	0	0	0	0	0	0	20	0	0	7	0	0	16	0	0	6	0	0	0	0	0	0	0	0	0	0	0	0	0	0	0	0	0	49
44 O. melanopus + O. duftschmidi	0	0	0	0	0	0	0	0	0	0	0	0	0	0	0	0	0	0	0	0	3	0	3	3	0	0	7	0	0	4	0	0	0	0	0	0	0	0	0	0	0	0	0	0	0	0	3	17
45 O. melanopus + O. duftschmidi	0	0	0	0	0	0	0	0	0	0	0	0	0	0	0	0	0	0	0	3	11	0	0	9	0	0	8	0	0	3	0	0	0	0	0	0	0	0	0	0	0	0	0	0	0	0	3	31
46 O. melanopus + O. duftschmidi	0	0	0	0	0	0	0	0	0	0	0	0	0	0	0	0	0	0	0	0	11	0	0	6	0	0	4	0	0	7	0	0	6	0	0	0	0	0	0	0	0	0	0	0	0	0	0	34
47 O. melanopus + O. duftschmidi	0	0	0	0	0	0	0	0	0	0	0	0	0	0	0	0	0	0	0	0	9	0	0	3	0	0	13	0	0	8	0	0	7	0	0	0	0	0	0	0	0	0	0	0	0	0	0	40
48 O. melanopus + O. duftschmidi	0	0	0	0	0	0	0	0	0	0	0	0	0	0	0	0	0	0	0	0	7	0	0	8	0	0	14	0	0	7	0	0	2	0	0	0	0	0	0	0	0	0	0	0	0	0	0	38
49 O. melanopus + O. duftschmidi	0	0	0	0	0	0	0	0	0	0	0	0	0	0	0	0	0	0	0	0	8	0	0	8	0	0	0	0	0	7	0	0	4	0	0	0	0	0	0	0	0	0	0	0	0	0	0	27
50 O. melanopus + O. duftschmidi	0	0	0	0	0	0	0	0	0	0	0	0	0	0	0	0	0	0	0	1	11	0	0	9	0	2	7	0	0	17	0	0	4	0	0	0	0	0	0	0	0	0	0	0	0	0	3	48
51 O. melanopus + O. duftschmidi	0	0	0	0	0	0	0	0	0	0	0	0	0	0	0	0	0	0	0	3	7	0	0	11	2	0	4	0	0	12	0	0	6	0	0	0	0	0	0	0	0	0	0	0	0	2	3	40
52 O. melanopus + O. duftschmidi	0	0	0	0	0	0	0	0	0	0	0	0	0	0	0	0	0	0	0	1	5	0	0	6	0	0	0	0	0	0	0	0	0	0	0	0	0	0	0	0	0	0	0	0	0	0	1	11
53 O. melanopus + O. duftschmidi	0	0	0	0	0	0	0	0	0	0	0	0	0	0	0	0	0	0	0	0	7	0	0	0	0	0	0	0	0	3	0	0	0	0	0	0	0	0	0	0	0	0	0	0	0	0	0	10
54 O. melanopus + O. duftschmidi	0	0	0	0	0	0	0	0	0	0	0	0	0	0	0	0	0	0	1	1	10	0	0	7	0	0	2	0	0	4	0	0	0	0	0	0	0	0	0	0	0	0	0	0	0	1	1	23
55 O. melanopus + O. duftschmidi	0	0	0	0	0	0	0	0	0	0	0	0	0	0	0	0	0	0	0	0	10	0	0	7	2	0	5	0	0	18	0	0	5	0	0	0	0	0	0	0	0	0	0	0	0	2	0	45
56 O. melanopus + O. duftschmidi	0	0	0	0	0	0	0	0	0	0	0	0	0	0	0	0	0	0	5	2	2	0	0	0	0	0	4	0	0	3	0	0	2	0	0	0	0	0	0	0	0	0	0	0	0	5	2	11
57 O. melanopus + O. duftschmidi	0	0	0	0	0	0	0	0	0	0	0	0	0	0	0	0	0	0	2	8	13	0	3	8	0	6	6	0	2	10	0	0	4	0	0	0	0	0	0	0	0	0	0	0	0	2	19	41
58 O. melanopus + O. duftschmidi	0	0	0	0	0	0	0	0	0	0	0	0	0	0	0	0	0	0	0	1	17	0	6	8	0	2	7	0	0	2	0	0	0	0	0	0	0	0	0	0	0	0	0	0	0	0	9	34
59 O. melanopus + O. duftschmidi	0	0	0	0	0	0	0	0	0	0	0	0	0	0	0	0	0	0	3	10	4	0	2	11	0	3	7	0	2	4	0	0	8	0	0	0	0	0	0	0	0	0	0	0	0	3	17	34
60 O. melanopus + O. duftschmidi	0	0	0	0	0	0	0	0	0	0	0	0	0	0	0	0	0	0	0	1	18	0	5	4	0	0	15	0	0	5	0	0	0	0	0	0	0	0	0	0	0	0	0	0	0	0	6	42
61 O. melanopus + O. duftschmidi	0	0	0	0	0	0	0	0	0	0	0	0	0	0	0	0	0	0	0	2	5	0	0	6	0	0	2	0	0	0	0	0	0	0	0	0	0	0	0	0	0	0	0	0	0	0	2	13
62 O. melanopus + O. duftschmidi	0	0	0	0	0	0	0	0	0	0	0	0	0	0	0	0	0	0	0	0	5	0	4	7	0	0	9	0	0	2	0	0	8	0	0	0	0	0	0	0	0	0	0	0	0	0	4	31
63 O. melanopus + O. duftschmidi	0	0	0	0	0	0	0	0	0	0	0	0	0	0	0	0	0	0	0	0	18	0	3	9	0	0	0	0	0	8	0	0	0	0	0	0	0	0	0	0	0	0	0	0	0	0	3	35
64 O. melanopus + O. duftschmidi	0	0	0	0	0	0	0	0	0	0	0	0	0	0	0	0	0	0	0	0	13	0	4	4	0	2	5	0	3	7	0	0	4	0	0	0	0	0	0	0	0	0	0	0	0	0	9	33
65 O. melanopus + O. duftschmidi	0	0	0	0	0	0	0	0	0	0	0	0	0	0	0	0	0	0	0	0	5	0	1	2	0	0	10	0	3	3	0	0	4	0	0	0	0	0	0	0	0	0	0	0	0	0	4	24
66 O. melanopus + O. duftschmidi	0	0	0	0	0	0	0	0	0	0	0	0	0	0	0	0	0	0	0	4	1	0	2	8	0	5	8	0	3	12	0	0	5	0	0	0	0	0	0	0	0	0	0	0	0	0	14	34
67 O. melanopus + O. duftschmidi	0	0	0	0	0	0	0	0	0	0	0	0	0	0	0	0	0	0	0	4	10	0	2	5	0	0	16	0	2	15	0	3	5	0	0	0	0	0	0	0	0	0	0	0	0	0	11	51
68 O. melanopus + O. duftschmidi	0	0	0	0	0	0	0	0	0	0	0	0	0	0	0	0	0	0	0	0	4	0	0	0	0	0	4	0	0	0	0	0	0	0	0	0	0	0	0	0	0	0	0	0	0	0	0	8
69 O. melanopus + O. duftschmidi	0	0	0	0	0	0	0	0	0	0	0	0	0	0	0	0	0	0	0	0	9	0	0	16	0	0	13	0	0	3	0	0	0	0	0	0	0	0	0	0	0	0	0	0	0	0	0	41
70 O. melanopus + O. duftschmidi	0	0	0	0	0	0	0	0	0	0	0	0	0	0	0	0	0	0	0	0	9	0	8	4	2	6	2	0	4	16	0	4	7	0	0	0	0	0	0	0	0	0	0	0	0	2	22	38
71 O. melanopus + O. duftschmidi	0	0	0	0	0	0	0	0	0	0	0	0	0	0	0	0	0	0	0	3	8	0	0	10	0	0	6	0	0	12	0	0	6	0	0	0	0	0	0	0	0	0	0	0	0	0	3	42
72 O. melanopus + O. duftschmidi	0	0	0	0	0	0	0	0	0	0	0	0	0	0	0	0	0	0	0	0	8	0	0	13	0	0	12	0	2	4	0	4	2	0	0	0	0	0	0	0	0	0	0	0	0	0	6	39
73 O. melanopus + O. duftschmidi	0	0	0	0	0	0	0	0	0	0	0	0	0	0	0	0	0	0	0	0	15	0	2	8	0	0	12	0	0	20	0	3	1	0	0	0	0	0	0	0	0	0	0	0	0	0	5	56
74 O. melanopus + O. duftschmidi	0	0	0	0	0	0	0	0	0	0	0	0	0	0	0	0	0	0	0	3	1	0	0	2	0	0	0	0	0	0	0	0	0	0	0	0	0	0	0	0	0	0	0	0	0	0	3	3
75 O. melanopus + O. duftschmidi	0	0	0	0	0	0	0	0	0	0	0	0	0	0	0	0	0	0	0	0	4	0	0	6	0	0	6	0	0	6	0	0	4	0	0	0	0	0	0	0	0	0	0	0	0	0	0	26
76 O. melanopus + O. duftschmidi	0	0	0	0	0	0	0	0	0	0	0	0	0	0	0	0	0	0	0	0	6	0	0	17	0	0	12	0	4	10	0	0	2	0	0	0	0	0	0	0	0	0	0	0	0	0	4	47
77 O. melanopus + O. duftschmidi	0	0	0	0	0	0	0	0	0	0	0	0	0	0	0	0	0	0	0	0	8	0	0	7	0	2	8	0	0	19	0	0	8	0	0	0	0	0	0	0	0	0	0	0	0	0	2	50
78 O. melanopus + O. duftschmidi	0	0	0	0	0	0	0	0	0	0	0	0	0	0	0	0	0	0	0	1	12	0	2	6	0	0	11	0	0	4	0	0	5	0	0	0	0	0	0	0	0	0	0	0	0	0	3	38
79 O. melanopus + O. duftschmidi	0	0	0	0	0	0	0	0	0	0	0	0	0	0	0	0	0	0	0	0	11	0	0	15	0	0	15	0	0	3	0	3	3	0	0	0	0	0	0	0	0	0	0	0	0	0	3	47
80 O. melanopus + O. duftschmidi	0	0	0	0	0	0	0	0	0	0	0	0	0	0	0	0	0	0	0	0	3	0	0	16	0	0	25	0	0	8	0	0	12	0	0	0	0	0	0	0	0	0	0	0	0	0	0	64
81 O. melanopus + O. duftschmidi	0	0	0	0	0	0	0	0	0	0	0	0	0	0	0	0	0	0	0	0	0	0	0	9	0	0	3	0	0	2	0	0	0	0	0	0	0	0	0	0	0	0	0	0	0	0	0	14
82 O. melanopus + O. duftschmidi	0	0	0	0	0	0	0	0	0	0	0	0	0	0	0	0	0	0	0	0	0	0	0	3	0	0	6	0	0	1	0	0	0	0	0	0	0	0	0	0	0	0	0	0	0	0	0	10
83 O. melanopus + O. duftschmidi	0	0	0	0	0	0	0	0	0	0	0	0	0	0	0	0	0	0	0	0	0	0	7	6	0	0	17	0	1	14	0	0	10	0	0	0	0	0	0	0	0	0	0	0	0	0	8	47
84 O. melanopus + O. duftschmidi	0	0	0	0	0	0	0	0	0	0	0	0	0	0	0	0	0	0	0	0	0	0	0	6	0	0	0	0	0	0	0	0	0	0	0	0	0	0	0	0	0	0	0	0	0	0	0	6
85 O. melanopus + O. duftschmidi	0	0	0	0	0	0	0	0	0	0	0	0	0	0	0	0	0	0	0	0	0	0	0	12	0	0	4	0	0	14	0	0	5	0	0	0	0	0	0	0	0	0	0	0	0	0	0	35
86 O. melanopus + O. duftschmidi	0	0	0	0	0	0	0	0	0	0	0	0	0	0	0	0	0	0	0	0	0	0	4	3	0	2	8	0	0	9	0	0	7	0	0	0	0	0	0	0	0	0	0	0	0	0	6	27
87 O. melanopus + O. duftschmidi	0	0	0	0	0	0	0	0	0	0	0	0	0	0	0	0	0	0	0	0	0	0	0	0	0	0	0	0	0	0	0	0	0	0	0	4	0	0	9	0	0	2	0	0	0	0	0	15
88 O. melanopus + O. duftschmidi	0	0	0	0	0	0	0	0	0	0	0	0	0	0	0	0	0	0	0	0	0	0	0	0	0	0	0	0	0	0	0	0	0	0	0	8	0	0	7	0	0	4	0	0	0	0	0	19
89 O. melanopus + O. duftschmidi	0	0	0	0	0	0	0	0	0	0	0	0	0	0	0	0	0	0	0	0	0	0	0	0	0	0	0	0	0	0	0	0	0	0	0	7	1	1	9	0	0	7	0	3	4	1	4	27
90 O. melanopus + O. duftschmidi	0	0	0	0	0	0	0	0	0	0	0	0	0	0	0	0	0	0	0	0	0	0	0	0	0	0	0	0	0	0	0	0	0	0	0	9	0	0	12	0	0	0	0	0	0	0	0	21
91 O. melanopus + O. duftschmidi	0	0	0	0	0	0	0	0	0	0	0	0	0	0	0	0	0	0	0	0	0	0	0	0	0	0	0	0	0	0	0	0	0	0	0	4	0	4	11	0	0	7	0	0	0	0	4	22
92 O. melanopus + O. duftschmidi	0	0	0	0	0	0	0	0	0	0	0	0	0	0	0	0	0	0	0	0	0	0	0	0	0	0	0	0	0	0	0	0	0	0	0	9	0	2	4	0	0	4	0	0	0	0	2	17
93 O. melanopus + O. duftschmidi	0	0	0	0	0	0	0	0	0	0	0	0	0	0	0	0	0	0	0	0	0	0	0	0	0	0	0	0	0	0	0	0	0	0	0	3	0	4	8	0	0	0	0	0	0	0	4	11
94 O. melanopus + O. duftschmidi	0	0	0	0	0	0	0	0	0	0	0	0	0	0	0	0	0	0	0	0	0	0	0	0	0	0	0	0	0	0	0	0	0	0	0	8	0	0	10	0	0	2	0	0	0	0	0	20
95 O. melanopus + O. duftschmidi	0	0	0	0	0	0	0	0	0	0	0	0	0	0	0	0	0	0	0	0	0	0	0	0	0	0	0	0	0	0	0	0	0	0	0	4	0	0	3	0	0	0	0	0	0	0	0	7
96 O. melanopus + O. duftschmidi	0	0	0	0	0	0	0	0	0	0	0	0	0	0	0	0	0	0	0	0	0	0	0	0	0	0	0	0	0	0	0	0	0	0	0	13	0	0	3	0	0	0	0	0	0	0	0	16
97 O. melanopus + O. duftschmidi	0	0	0	0	0	0	0	0	0	0	0	0	0	0	0	0	0	0	0	0	0	0	0	0	0	0	0	0	0	0	0	0	0	0	0	9	0	0	0	0	0	0	0	0	0	0	0	9
98 O. melanopus + O. duftschmidi	0	0	0	0	0	0	0	0	0	0	0	0	0	0	0	0	0	0	0	0	0	0	0	0	0	0	0	0	0	0	0	0	0	0	0	2	0	0	15	0	0	0	0	0	0	0	0	17
99 O. melanopus + O. duftschmidi	0	0	0	0	0	0	0	0	0	0	0	0	0	0	0	0	0	0	0	0	0	0	0	0	0	0	0	0	0	0	0	0	0	0	0	0	0	0	2	0	0	4	0	0	0	0	0	6
100 O. melanopus + O. duftschmidi	0	0	0	0	0	0	0	0	0	0	0	0	0	0	0	0	0	0	0	0	0	0	0	0	0	0	0	0	0	0	0	0	0	0	0	0	0	0	0	0	6	10	0	0	0	0	6	10
																																														34	505	2741
