# Supplementary material for: Host Specificity of the Parasitic Wasp Anaphes flavipes (Hymenoptera: Mymaridae) and a New Defence in Its Hosts (Coleoptera: Chrysomelidae: Oulema spp.)
Source: Insects. 2020 Mar 10;11(3):175. doi: 10.3390/insects11030175 (PMC7143892; doi:10.3390/insects11030175)
Supplement: Supplementary file 1 [file insects-11-00175-s001.zip › Supplementary_Materials/Supplementary_Material_2.xls]

## Sheet: Host specifity
Insect; Samková A., Hadrava J., Skuhrovec J., Janšta P.; Host specificity of parasitic wasp Anaphes flavipes (Hymenoptera: Mymaridae) and a new defense in its host (Coleoptera: Chrysomelidae; Oulema spp.)
2. Experiment - Host specifity
Number of wasps	Number of host eggs	Host species	Offspring of wasp			Locality
			Female	Male	not specified
1HS	1	O. gallaeciana	2	0	0	Czech Republic
	2	O. gallaeciana	0	0	0	Czech Republic
	3	O. gallaeciana	0	0	0	Czech Republic
	4	O. gallaeciana	2	0	0	Czech Republic
	5	O. melanopus	0	0	0	Czech Republic
	6	O. melanopus	0	0	0	Czech Republic
	7	O. melanopus	0	0	0	Czech Republic
	8	O. melanopus	0	0	0	Czech Republic
	9	O. melanopus	2	0	0	Czech Republic
	10	O. melanopus	0	0	0	Czech Republic
	11	O. duftschmidi	0	0	0	Czech Republic
	12	O. duftschmidi	0	0	0	Czech Republic
2HS	1	O. gallaeciana	0	0	0	Czech Republic
	2	O. gallaeciana	2	0	0	Czech Republic
	3	O. gallaeciana	2	0	0	Czech Republic
	4	O. gallaeciana	1	1	0	Czech Republic
	5	O. melanopus	0	0	0	Czech Republic
	6	O. melanopus	0	0	0	Czech Republic
	7	O. melanopus	1	0	0	Czech Republic
	8	O. melanopus	2	0	0	Czech Republic
	9	O. melanopus	2	0	0	Czech Republic
	10	O. melanopus	1	1	0	Czech Republic
	11	O. melanopus	2	0	0	Czech Republic
	12	O. melanopus	2	0	0	Czech Republic
3HS	1	O. gallaeciana	0	0	0	Czech Republic
	2	O. gallaeciana	0	0	0	Czech Republic
	3	O. gallaeciana	1	1	0	Czech Republic
	4	O. gallaeciana	1	1	0	Czech Republic
	5	O. melanopus	1	0	0	Czech Republic
	6	O. melanopus	2	0	0	Czech Republic
	7	O. melanopus	0	0	0	Czech Republic
	8	O. melanopus	0	0	0	Czech Republic
	9	O. melanopus	0	0	0	Czech Republic
	10	x	0	0	0	Czech Republic
	11	x	0	0	0	Czech Republic
	12	O. melanopus	2	0	0	Czech Republic
4HS	1	O. gallaeciana	3	0	0	Czech Republic
	2	O. gallaeciana	0	0	0	Czech Republic
	3	O. gallaeciana	3	0	0	Czech Republic
	4	O. gallaeciana	0	0	0	Czech Republic
	5	O. melanopus	2	1	0	Czech Republic
	6	O. melanopus	2	1	0	Czech Republic
	7	O. melanopus	2	1	0	Czech Republic
	8	O. melanopus	2	0	0	Czech Republic
	9	O. melanopus	0	0	0	Czech Republic
	10	O. melanopus	3	1	0	Czech Republic
	11	O. melanopus	2	1	0	Czech Republic
	12	x	2	1	0	Czech Republic
5HS	1	O. gallaeciana	0	0	0	Czech Republic
	2	O. gallaeciana	0	0	0	Czech Republic
	3	O. gallaeciana	3	0	0	Czech Republic
	4	O. gallaeciana	0	0	0	Czech Republic
	5	O. melanopus	0	0	0	Czech Republic
	6	O. melanopus	2	0	0	Czech Republic
	7	O. melanopus	2	0	0	Czech Republic
	8	O. melanopus	2	0	0	Czech Republic
	9	O. melanopus	3	0	0	Czech Republic
	10	O. melanopus	1	1	0	Czech Republic
	11	O. melanopus	3	0	0	Czech Republic
	12	O. melanopus	2	1	0	Czech Republic
7HS	1	O. gallaeciana	0	0	0	Czech Republic
	2	O. gallaeciana	3	0	0	Czech Republic
	3	O. gallaeciana	1	1	0	Czech Republic
	4	O. gallaeciana	0	0	0	Czech Republic
	5	O. melanopus	1	1	0	Czech Republic
	6	O. melanopus	0	0	0	Czech Republic
	7	O. melanopus	0	0	0	Czech Republic
	8	O. melanopus	0	0	0	Czech Republic
	9	O. melanopus	0	0	0	Czech Republic
	10	O. melanopus	0	0	0	Czech Republic
	11	O. melanopus	0	0	0	Czech Republic
	12	O. melanopus	0	0	0	Czech Republic
10HS	1	O. gallaeciana	0	0	0	Czech Republic
	2	O. gallaeciana	0	0	0	Czech Republic
	3	O. gallaeciana	0	0	0	Czech Republic
	4	O. gallaeciana	0	1	0	Czech Republic
	5	O. melanopus	0	0	0	Czech Republic
	6	O. melanopus	0	0	0	Czech Republic
	7	O. melanopus	0	0	0	Czech Republic
	8	O. melanopus	1	1	0	Czech Republic
	9	O. melanopus	0	0	0	Czech Republic
	10	O. melanopus	0	0	0	Czech Republic
	11	O. melanopus	0	0	0	Czech Republic
	12	O. melanopus	0	0	0	Czech Republic
12HS	1	O. gallaeciana	0	0	0	Czech Republic
	2	O. gallaeciana	0	0	0	Czech Republic
	3	O. gallaeciana	0	0	0	Czech Republic
	4	O. gallaeciana	0	1	0	Czech Republic
	5	O. melanopus	2	1	0	Czech Republic
	6	O. melanopus	0	0	0	Czech Republic
	7	O. melanopus	2	0	0	Czech Republic
	8	O. melanopus	3	1	0	Czech Republic
	9	O. duftschmidi	2	1	0	Czech Republic
	10	O. melanopus	0	0	0	Czech Republic
	11	O. melanopus	1	1	0	Czech Republic
	12	O. melanopus	0	0	0	Czech Republic
13HS	1	O. gallaeciana	0	0	0	Czech Republic
	2	O. gallaeciana	0	0	0	Czech Republic
	3	O. gallaeciana	1	1	0	Czech Republic
	4	O. gallaeciana	1	1	0	Czech Republic
	5	O. melanopus	2	1	0	Czech Republic
	6	O. melanopus	0	0	0	Czech Republic
	7	O. melanopus	2	1	0	Czech Republic
	8	O. melanopus	1	1	0	Czech Republic
	9	O. duftschmidi	0	0	0	Czech Republic
	10	x	0	0	0	Czech Republic
	11	O. melanopus	0	0	0	Czech Republic
	12	O. melanopus	0	0	0	Czech Republic
14HS	1	O. gallaeciana	0	0	0	Czech Republic
	2	O. gallaeciana	0	0	0	Czech Republic
	3	O. gallaeciana	0	0	0	Czech Republic
	4	O. gallaeciana	0	0	0	Czech Republic
	5	O. melanopus	0	0	0	Czech Republic
	6	O. melanopus	0	0	0	Czech Republic
	7	O. melanopus	1	1	0	Czech Republic
	8	O. melanopus	0	0	0	Czech Republic
	9	O. duftschmidi	0	0	0	Czech Republic
	10	O. melanopus	0	0	0	Czech Republic
	11	O. melanopus	0	0	0	Czech Republic
	12	O. melanopus	0	0	0	Czech Republic
15HS	1	O. gallaeciana	1	0	0	Czech Republic
	2	O. gallaeciana	0	0	0	Czech Republic
	3	O. gallaeciana	0	0	0	Czech Republic
	4	O. gallaeciana	2	1	0	Czech Republic
	5	O. melanopus	0	0	0	Czech Republic
	6	O. duftschmidi	0	0	0	Czech Republic
	7	O. duftschmidi	0	1	0	Czech Republic
	8	O. melanopus	1	0	0	Czech Republic
	9	O. melanopus	1	0	0	Czech Republic
	10	O. melanopus	0	0	0	Czech Republic
	11	O. melanopus	0	0	0	Czech Republic
	12	O. melanopus	2	0	0	Czech Republic
16HS	1	O. gallaeciana	0	0	0	Czech Republic
	2	O. gallaeciana	0	0	0	Czech Republic
	3	O. gallaeciana	0	0	0	Czech Republic
	4	O. gallaeciana	0	0	0	Czech Republic
	5	O. duftschmidi	0	0	0	Czech Republic
	6	O. melanopus	0	0	0	Czech Republic
	7	O. melanopus	0	0	0	Czech Republic
	8	O. melanopus	1	0	0	Czech Republic
	9	O. melanopus	0	0	0	Czech Republic
	10	O. duftschmidi	0	0	0	Czech Republic
	11	O. melanopus	0	0	0	Czech Republic
	12	O. melanopus	0	0	0	Czech Republic
17HS	1	O. gallaeciana	1	1	0	Czech Republic
	2	O. gallaeciana	2	0	0	Czech Republic
	3	O. gallaeciana	2	0	0	Czech Republic
	4	O. gallaeciana	0	0	0	Czech Republic
	5	O. duftschmidi	2	0	0	Czech Republic
	6	O. melanopus	2	0	0	Czech Republic
	7	O. melanopus	0	0	0	Czech Republic
	8	O. melanopus	0	0	0	Czech Republic
	9	O. duftschmidi	0	0	0	Czech Republic
	10	O. duftschmidi	0	0	0	Czech Republic
	11	O. melanopus	1	0	0	Czech Republic
	12	O. melanopus	0	0	0	Czech Republic
18HS	1	O. gallaeciana	3	0	0	Czech Republic
	2	O. gallaeciana	2	1	0	Czech Republic
	3	O. gallaeciana	0	0	0	Czech Republic
	4	O. gallaeciana	2	0	0	Czech Republic
	5	O. duftschmidi	0	0	0	Czech Republic
	6	O. melanopus	3	0	0	Czech Republic
	7	O. melanopus	2	0	0	Czech Republic
	8	O. melanopus	0	0	0	Czech Republic
	9	O. duftschmidi	2	0	0	Czech Republic
	10	O. melanopus	2	0	0	Czech Republic
	11	O. melanopus	0	0	0	Czech Republic
	12	O. melanopus	0	0	0	Czech Republic
19HS	1	O. gallaeciana	0	0	0	Czech Republic
	2	O. gallaeciana	0	0	0	Czech Republic
	3	O. gallaeciana	0	0	0	Czech Republic
	4	O. gallaeciana	0	0	0	Czech Republic
	5	O. melanopus	0	0	0	Czech Republic
	6	O. melanopus	0	0	0	Czech Republic
	7	O. melanopus	0	1	0	Czech Republic
	8	O. melanopus	0	0	0	Czech Republic
	9	O. melanopus	0	0	0	Czech Republic
	10	O. melanopus	0	0	0	Czech Republic
	11	O. melanopus	0	0	0	Czech Republic
	12	O. melanopus	0	0	0	Czech Republic
21HS	1	O. gallaeciana	0	0	0	Czech Republic
	2	O. gallaeciana	0	0	0	Czech Republic
	3	O. gallaeciana	0	0	0	Czech Republic
	4	O. gallaeciana	0	0	0	Czech Republic
	5	O. melanopus	1	0	0	Czech Republic
	6	O. melanopus	0	0	0	Czech Republic
	7	O. melanopus	1	0	0	Czech Republic
	8	O. melanopus	0	0	0	Czech Republic
	9	O. melanopus	1	0	0	Czech Republic
	10	O. melanopus	2	0	0	Czech Republic
	11	O. melanopus	0	0	0	Czech Republic
	12	O. melanopus	1	0	0	Czech Republic
22HS	1	O. gallaeciana	0	0	0	Czech Republic
	2	O. gallaeciana	0	0	0	Czech Republic
	3	O. gallaeciana	1	0	0	Czech Republic
	4	O. gallaeciana	1	1	0	Czech Republic
	5	O. melanopus	0	0	0	Czech Republic
	6	O. melanopus	0	0	0	Czech Republic
	7	O. melanopus	0	0	0	Czech Republic
	8	O. melanopus	2	0	0	Czech Republic
	9	O. melanopus	1	1	0	Czech Republic
	10	O. melanopus	0	0	0	Czech Republic
	11	O. melanopus	0	0	0	Czech Republic
	12	O. melanopus	0	0	0	Czech Republic
23HS	1	O. gallaeciana	0	3	0	Czech Republic
	2	O. gallaeciana	0	3	0	Czech Republic
	3	O. gallaeciana	0	0	2	Czech Republic
	4	O. gallaeciana	0	0	0	Czech Republic
	5	O. melanopus	0	0	0	Czech Republic
	6	O. melanopus	0	3	0	Czech Republic
	7	O. melanopus	0	0	0	Czech Republic
	8	O. melanopus	0	3	0	Czech Republic
	9	O. melanopus	0	0	0	Czech Republic
	10	O. melanopus	0	0	0	Czech Republic
	11	O. duftschmidi	0	0	0	Czech Republic
	12	O. melanopus	0	0	0	Czech Republic
24HS	1	O. gallaeciana	2	1	0	Czech Republic
	2	O. gallaeciana	2	1	0	Czech Republic
	3	O. gallaeciana	2	0	0	Czech Republic
	4	O. gallaeciana	0	0	0	Czech Republic
	5	O. melanopus	2	1	0	Czech Republic
	6	O. melanopus	0	0	0	Czech Republic
	7	O. melanopus	0	0	2	Czech Republic
	8	O. melanopus	0	0	0	Czech Republic
	9	O. melanopus	0	0	3	Czech Republic
	10	O. melanopus	0	0	3	Czech Republic
	11	O. melanopus	0	0	0	Czech Republic
	12	O. melanopus	0	0	0	Czech Republic
26HS	1	O. gallaeciana	2	1	0	Czech Republic
	2	O. gallaeciana	0	0	3	Czech Republic
	3	O. gallaeciana	3	0	0	Czech Republic
	4	O. gallaeciana	0	0	3	Czech Republic
	5	O. melanopus	0	0	4	Czech Republic
	6	O. melanopus	2	1	0	Czech Republic
	7	O. melanopus	0	0	0	Czech Republic
	8	O. melanopus	2	1	0	Czech Republic
	9	O. melanopus	2	0	0	Czech Republic
	10	O. melanopus	0	0	0	Czech Republic
	11	O. melanopus	0	0	2	Czech Republic
	12	O. melanopus	0	0	2	Czech Republic
27HS	1	O. gallaeciana	1	1	0	Czech Republic
	2	O. gallaeciana	1	1	0	Czech Republic
	3	O. gallaeciana	0	0	0	Czech Republic
	4	O. gallaeciana	0	0	0	Czech Republic
	5	O. melanopus	0	0	0	Czech Republic
	6	O. melanopus	0	0	0	Czech Republic
	7	O. melanopus	0	0	0	Czech Republic
	8	O. melanopus	0	0	0	Czech Republic
	9	O. melanopus	0	2	0	Czech Republic
	10	O. melanopus	0	0	0	Czech Republic
	11	O. melanopus	0	0	0	Czech Republic
	12	O. melanopus	0	3	0	Czech Republic
29HS	1	O. gallaeciana	0	3	0	Czech Republic
	2	O. gallaeciana	0	2	0	Czech Republic
	3	O. gallaeciana	0	0	0	Czech Republic
	4	O. gallaeciana	0	0	0	Czech Republic
	5	O. melanopus	0	0	0	Czech Republic
	6	O. melanopus	0	0	0	Czech Republic
	7	O. melanopus	0	3	0	Czech Republic
	8	O. melanopus	0	3	0	Czech Republic
	9	O. melanopus	0	0	0	Czech Republic
	10	O. melanopus	0	3	0	Czech Republic
	11	O. melanopus	0	0	0	Czech Republic
	12	O. melanopus	0	3	0	Czech Republic
30HS	1	O. gallaeciana	0	0	0	Czech Republic
	2	O. gallaeciana	0	0	0	Czech Republic
	3	O. gallaeciana	0	0	0	Czech Republic
	4	O. gallaeciana	0	0	0	Czech Republic
	5	O. melanopus	1	0	0	Czech Republic
	6	O. melanopus	0	0	0	Czech Republic
	7	O. duftschmidi	0	0	0	Czech Republic
	8	O. duftschmidi	0	0	3	Czech Republic
	9	O. melanopus	0	0	2	Czech Republic
	10	O. melanopus	0	0	2	Czech Republic
	11	O. melanopus	0	0	0	Czech Republic
	12	O. melanopus	0	0	0	Czech Republic
31HS	1	O. gallaeciana	2	1	0	Czech Republic
	2	O. gallaeciana	0	0	3	Czech Republic
	3	O. gallaeciana	0	0	0	Czech Republic
	4	O. gallaeciana	0	0	0	Czech Republic
	5	O. melanopus	1	1	0	Czech Republic
	6	O. melanopus	3	0	0	Czech Republic
	7	O. melanopus	0	0	0	Czech Republic
	8	O. melanopus	0	0	2	Czech Republic
	9	O. melanopus	2	1	0	Czech Republic
	10	O. melanopus	0	0	0	Czech Republic
	11	O. melanopus	2	1	0	Czech Republic
	12	O. melanopus	0	0	0	Czech Republic
32HS	1	O. gallaeciana	2	0	0	Czech Republic
	2	O. gallaeciana	1	1	0	Czech Republic
	3	O. gallaeciana	0	0	0	Czech Republic
	4	O. gallaeciana	0	0	0	Czech Republic
	5	O. melanopus	2	0	0	Czech Republic
	6	O. melanopus	0	0	0	Czech Republic
	7	O. melanopus	0	0	0	Czech Republic
	8	O. melanopus	0	0	0	Czech Republic
	9	O. melanopus	0	0	0	Czech Republic
	10	O. melanopus	0	0	0	Czech Republic
	11	O. melanopus	2	1	0	Czech Republic
	12	O. melanopus	0	0	0	Czech Republic
33HS	1	O. gallaeciana	0	0	3	Czech Republic
	2	O. gallaeciana	0	0	0	Czech Republic
	3	O. gallaeciana	0	0	0	Czech Republic
	4	O. gallaeciana	0	0	0	Czech Republic
	5	O. melanopus	0	0	0	Czech Republic
	6	O. melanopus	0	0	3	Czech Republic
	7	O. duftschmidi	0	0	0	Czech Republic
	8	O. duftschmidi	2	0	0	Czech Republic
	9	O. melanopus	2	0	0	Czech Republic
	10	O. melanopus	0	0	0	Czech Republic
	11	O. melanopus	0	0	0	Czech Republic
	12	O. melanopus	0	0	0	Czech Republic
34HS	1	O. gallaeciana	0	0	2	Czech Republic
	2	O. gallaeciana	0	0	0	Czech Republic
	3	O. gallaeciana	0	0	0	Czech Republic
	4	O. gallaeciana	0	0	0	Czech Republic
	5	O. melanopus	0	0	0	Czech Republic
	6	O. melanopus	0	0	0	Czech Republic
	7	O. melanopus	0	0	0	Czech Republic
	8	O. melanopus	0	0	3	Czech Republic
	9	O. melanopus	0	0	0	Czech Republic
	10	O. melanopus	1	0	0	Czech Republic
	11	O. melanopus	0	0	0	Czech Republic
	12	O. melanopus	0	0	0	Czech Republic
35HS	1	O. gallaeciana	2	1	0	Czech Republic
	2	O. gallaeciana	0	0	0	Czech Republic
	3	O. gallaeciana	0	0	0	Czech Republic
	4	O. gallaeciana	0	0	0	Czech Republic
	5	O. melanopus	2	0	0	Czech Republic
	6	O. melanopus	0	0	0	Czech Republic
	7	O. melanopus	0	0	0	Czech Republic
	8	O. melanopus	0	0	3	Czech Republic
	9	O. melanopus	0	0	0	Czech Republic
	10	O. melanopus	0	0	2	Czech Republic
	11	O. melanopus	2	1	0	Czech Republic
	12	O. duftschmidi	0	0	0	Czech Republic
36HS	1	O. gallaeciana	0	0	2	Czech Republic
	2	O. gallaeciana	0	0	0	Czech Republic
	3	O. gallaeciana	0	0	0	Czech Republic
	4	O. gallaeciana	0	0	0	Czech Republic
	5	O. melanopus	0	0	1	Czech Republic
	6	O. melanopus	1	1	0	Czech Republic
	7	O. melanopus	0	0	0	Czech Republic
	8	O. melanopus	2	0	0	Czech Republic
	9	O. melanopus	2	1	0	Czech Republic
	10	O. melanopus	0	0	0	Czech Republic
	11	O. melanopus	0	0	2	Czech Republic
	12	O. melanopus	0	0	3	Czech Republic
37HS	1	O. gallaeciana	0	0	0	Czech Republic
	2	O. gallaeciana	0	0	0	Czech Republic
	3	O. gallaeciana	0	0	0	Czech Republic
	4	O. gallaeciana	0	0	0	Czech Republic
	5	O. melanopus	2	0	0	Czech Republic
	6	O. melanopus	0	0	2	Czech Republic
	7	O. melanopus	2	0	0	Czech Republic
	8	O. melanopus	0	0	0	Czech Republic
	9	O. melanopus	0	0	2	Czech Republic
	10	O. melanopus	1	0	0	Czech Republic
	11	O. melanopus	0	0	2	Czech Republic
	12	O. melanopus	3	1	0	Czech Republic
38HS	1	O. gallaeciana	0	0	2	Czech Republic
	2	O. gallaeciana	0	0	0	Czech Republic
	3	O. gallaeciana	0	0	0	Czech Republic
	4	O. gallaeciana	0	0	0	Czech Republic
	5	O. melanopus	0	0	0	Czech Republic
	6	O. melanopus	2	0	0	Czech Republic
	7	O. melanopus	0	0	0	Czech Republic
	8	O. melanopus	1	1	0	Czech Republic
	9	O. melanopus	0	0	0	Czech Republic
	10	O. melanopus	0	0	0	Czech Republic
	11	O. melanopus	0	0	0	Czech Republic
	12	O. melanopus	0	0	0	Czech Republic
39HS	1	O. gallaeciana	0	0	3	Czech Republic
	2	O. gallaeciana	0	0	0	Czech Republic
	3	O. gallaeciana	0	0	0	Czech Republic
	4	O. gallaeciana	0	0	0	Czech Republic
	5	O. melanopus	2	1	0	Czech Republic
	6	O. melanopus	0	0	0	Czech Republic
	7	O. melanopus	0	0	2	Czech Republic
	8	O. melanopus	0	0	3	Czech Republic
	9	O. melanopus	1	1	0	Czech Republic
	10	O. melanopus	1	1	0	Czech Republic
	11	O. melanopus	2	1	0	Czech Republic
	12	O. melanopus	2	1	0	Czech Republic
40HS	1	O. gallaeciana	0	0	2	Czech Republic
	2	O. gallaeciana	1	0	0	Czech Republic
	3	O. gallaeciana	0	0	0	Czech Republic
	4	O. gallaeciana	0	0	0	Czech Republic
	5	O. melanopus	0	0	0	Czech Republic
	6	O. melanopus	0	0	0	Czech Republic
	7	O. melanopus	2	0	0	Czech Republic
	8	O. melanopus	2	1	0	Czech Republic
	9	O. melanopus	0	0	0	Czech Republic
	10	O. melanopus	0	0	2	Czech Republic
	11	O. melanopus	1	1	0	Czech Republic
	12	O. melanopus	0	0	2	Czech Republic
41HS	1	O. gallaeciana	2	1	0	Czech Republic
	2	O. gallaeciana	2	1	0	Czech Republic
	3	O. gallaeciana	0	0	3	Czech Republic
	4	O. gallaeciana	0	0	0	Czech Republic
	5	O. melanopus	2	0	0	Czech Republic
	6	O. melanopus	2	1	0	Czech Republic
	7	O. melanopus	0	0	0	Czech Republic
	8	O. melanopus	2	1	0	Czech Republic
	9	O. melanopus	0	0	2	Czech Republic
	10	O. melanopus	0	0	0	Czech Republic
	11	O. melanopus	2	0	0	Czech Republic
	12	O. duftschmidi	0	0	0	Czech Republic
42HS	1	O. gallaeciana	0	0	0	Czech Republic
	2	O. gallaeciana	0	0	0	Czech Republic
	3	O. gallaeciana	0	0	0	Czech Republic
	4	O. gallaeciana	0	0	0	Czech Republic
	5	O. melanopus	2	0	0	Czech Republic
	6	O. melanopus	2	1	0	Czech Republic
	7	O. melanopus	1	0	0	Czech Republic
	8	O. melanopus	0	0	0	Czech Republic
	9	O. melanopus	2	1	0	Czech Republic
	10	O. melanopus	2	0	0	Czech Republic
	11	O. duftschmidi	0	0	2	Czech Republic
	12	O. duftschmidi	0	0	0	Czech Republic
50HS	1	O. gallaeciana	3	0	0	Czech Republic
	2	O. gallaeciana	2	1	0	Czech Republic
	3	O. gallaeciana	2	0	0	Czech Republic
	4	O. gallaeciana	0	0	0	Czech Republic
	5	O. duftschmidi	0	0	0	Czech Republic
	6	O. duftschmidi	0	0	0	Czech Republic
	7	O. duftschmidi	0	0	0	Czech Republic
	8	O. duftschmidi	0	0	0	Czech Republic
	9	O. melanopus	1	1	0	Czech Republic
	10	O. melanopus	0	0	0	Czech Republic
	11	O. melanopus	0	0	0	Czech Republic
	12	O. melanopus	0	0	0	Czech Republic
51HS	1	O. gallaeciana	3	0	0	Czech Republic
	2	O. gallaeciana	2	0	0	Czech Republic
	3	O. gallaeciana	0	0	0	Czech Republic
	4	O. gallaeciana	0	0	0	Czech Republic
	5	O. duftschmidi	0	0	2	Czech Republic
	6	O. duftschmidi	0	0	0	Czech Republic
	7	O. melanopus	3	0	0	Czech Republic
	8	O. melanopus	2	0	0	Czech Republic
	9	O. melanopus	0	0	0	Czech Republic
	10	O. duftschmidi	0	0	0	Czech Republic
	11	O. duftschmidi	0	0	0	Czech Republic
	12	O. melanopus	0	0	0	Czech Republic
52HS	1	O. gallaeciana	1	2	0	Czech Republic
	2	O. gallaeciana	2	0	0	Czech Republic
	3	O. gallaeciana	2	0	0	Czech Republic
	4	O. gallaeciana	0	0	0	Czech Republic
	5	O. melanopus	2	1	0	Czech Republic
	6	O. melanopus	2	0	0	Czech Republic
	7	O. melanopus	1	0	0	Czech Republic
	8	O. duftschmidi	0	0	0	Czech Republic
	9	O. duftschmidi	0	0	0	Czech Republic
	10	O. melanopus	0	0	0	Czech Republic
	11	O. melanopus	0	0	0	Czech Republic
	12	O. melanopus	0	0	0	Czech Republic
53HS	1	O. gallaeciana	1	0	0	Czech Republic
	2	O. gallaeciana	1	0	0	Czech Republic
	3	O. gallaeciana	0	0	0	Czech Republic
	4	O. gallaeciana	0	0	0	Czech Republic
	5	O. melanopus	1	0	0	Czech Republic
	6	O. melanopus	0	0	0	Czech Republic
	7	O. melanopus	1	0	0	Czech Republic
	8	O. melanopus	2	0	0	Czech Republic
	9	O. duftschmidi	0	0	0	Czech Republic
	10	O. melanopus	0	0	0	Czech Republic
	11	O. melanopus	1	1	0	Czech Republic
	12	O. melanopus	0	0	0	Czech Republic
54HS	1	O. gallaeciana	2	1	0	Czech Republic
	2	O. gallaeciana	0	0	0	Czech Republic
	3	O. gallaeciana	0	0	0	Czech Republic
	4	O. gallaeciana	0	0	0	Czech Republic
	5	O. melanopus	0	0	0	Czech Republic
	6	O. melanopus	0	0	0	Czech Republic
	7	O. melanopus	2	0	0	Czech Republic
	8	O. melanopus	0	0	0	Czech Republic
	9	O. melanopus	0	0	0	Czech Republic
	10	O. melanopus	0	0	0	Czech Republic
	11	O. melanopus	0	0	0	Czech Republic
	12	O. melanopus	0	0	0	Czech Republic
55HS	1	O. gallaeciana	1	0	0	Czech Republic
	2	O. gallaeciana	1	1	0	Czech Republic
	3	O. gallaeciana	1	0	0	Czech Republic
	4	O. gallaeciana	2	1	0	Czech Republic
	5	O. melanopus	0	0	0	Czech Republic
	6	O. melanopus	0	0	0	Czech Republic
	7	O. duftschmidi	0	0	0	Czech Republic
	8	O. duftschmidi	1	1	0	Czech Republic
	9	O. duftschmidi	1	0	0	Czech Republic
	10	O. melanopus	1	2	0	Czech Republic
	11	O. melanopus	1	1	0	Czech Republic
	12	O. melanopus	0	0	0	Czech Republic
56HS	1	O. gallaeciana	0	0	1	Czech Republic
	2	O. gallaeciana	2	0	0	Czech Republic
	3	O. gallaeciana	1	0	0	Czech Republic
	4	O. gallaeciana	0	0	0	Czech Republic
	5	O. melanopus	0	0	0	Czech Republic
	6	O. melanopus	0	0	0	Czech Republic
	7	O. melanopus	0	0	3	Czech Republic
	8	O. melanopus	1	0	0	Czech Republic
	9	O. melanopus	1	0	0	Czech Republic
	10	O. melanopus	1	1	0	Czech Republic
	11	O. melanopus	0	0	0	Czech Republic
	12	O. melanopus	2	0	0	Czech Republic
57HS	1	O. gallaeciana	2	0	0	Czech Republic
	2	O. gallaeciana	1	1	0	Czech Republic
	3	O. gallaeciana	0	0	0	Czech Republic
	4	O. gallaeciana	0	0	0	Czech Republic
	5	O. melanopus	0	0	0	Czech Republic
	6	O. melanopus	0	0	0	Czech Republic
	7	O. melanopus	0	0	0	Czech Republic
	8	O. melanopus	0	0	0	Czech Republic
	9	O. melanopus	0	0	0	Czech Republic
	10	O. melanopus	2	0	0	Czech Republic
	11	O. melanopus	2	1	0	Czech Republic
	12	O. melanopus	1	1	0	Czech Republic
59HS	1	O. gallaeciana	1	1	0	Czech Republic
	2	O. gallaeciana	0	0	0	Czech Republic
	3	O. gallaeciana	0	0	0	Czech Republic
	4	O. gallaeciana	0	0	0	Czech Republic
	5	O. melanopus	2	0	0	Czech Republic
	6	O. melanopus	0	0	0	Czech Republic
	7	O. melanopus	0	0	0	Czech Republic
	8	O. melanopus	0	0	0	Czech Republic
	9	O. melanopus	1	1	0	Czech Republic
	10	O. melanopus	2	1	0	Czech Republic
	11	O. melanopus	1	1	0	Czech Republic
	12	O. melanopus	2	0	0	Czech Republic
60HS	1	O. gallaeciana	2	0	0	Germany
	2	O. gallaeciana	2	0	0	Germany
	3	O. gallaeciana	2	1	0	Germany
	4	O. gallaeciana	0	0	0	Germany
	5	O. melanopus	2	0	0	Germany
	6	O. melanopus	0	0	2	Germany
	7	O. melanopus	2	0	0	Germany
	8	O. melanopus	1	0	0	Germany
	9	O. melanopus	2	1	0	Germany
	10	O. melanopus	1	1	0	Germany
	11	O. melanopus	2	1	0	Germany
	12	O. melanopus	2	1	0	Germany
61HS	1	O. gallaeciana	2	0	0	Germany
	2	O. gallaeciana	2	1	0	Germany
	3	O. gallaeciana	0	0	0	Germany
	4	O. gallaeciana	0	0	0	Germany
	5	O. duftschmidi	0	0	2	Germany
	6	O. melanopus	0	0	3	Germany
	7	O. melanopus	2	1	0	Germany
	8	O. melanopus	0	0	3	Germany
	9	O. duftschmidi	0	0	3	Germany
	10	O. melanopus	2	0	0	Germany
	11	O. melanopus	0	0	0	Germany
	12	O. melanopus	0	0	3	Germany
62HS	1	O. gallaeciana	0	0	2	Germany
	2	O. gallaeciana	0	0	0	Germany
	3	O. gallaeciana	0	0	0	Germany
	4	O. gallaeciana	0	0	0	Germany
	5	O. melanopus	0	0	2	Germany
	6	O. melanopus	0	0	0	Germany
	7	O. melanopus	2	0	0	Germany
	8	O. melanopus	0	0	0	Germany
	9	O. duftschmidi	0	0	0	Germany
	10	O. melanopus	0	0	0	Germany
	11	O. melanopus	1	1	0	Germany
	12	O. duftschmidi	0	0	0	Germany
63HS	1	O. gallaeciana	1	0	0	Germany
	2	O. gallaeciana	0	0	0	Germany
	3	O. gallaeciana	0	0	0	Germany
	4	O. gallaeciana	0	0	0	Germany
	5	O. melanopus	0	0	0	Germany
	6	O. melanopus	0	0	0	Germany
	7	O. melanopus	0	0	3	Germany
	8	O. melanopus	0	0	0	Germany
	9	O. melanopus	0	0	0	Germany
	10	O. melanopus	0	0	0	Germany
	11	O. duftschmidi	1	1	0	Germany
	12	O. duftschmidi	0	0	0	Germany
64HS	1	O. gallaeciana	3	0	0	Germany
	2	O. gallaeciana	2	1	0	Germany
	3	O. gallaeciana	0	0	0	Germany
	4	O. gallaeciana	0	0	0	Germany
	5	O. duftschmidi	0	0	0	Germany
	6	O. melanopus	0	0	2	Germany
	7	O. melanopus	0	0	4	Germany
	8	O. melanopus	0	0	0	Germany
	9	O. melanopus	2	1	0	Germany
	10	O. melanopus	0	0	0	Germany
	11	O. melanopus	2	0	0	Germany
	12	O. melanopus	2	1	0	Germany
65HS	1	O. gallaeciana	2	0	0	Germany
	2	O. gallaeciana	1	1	0	Germany
	3	O. gallaeciana	3	0	0	Germany
	4	O. gallaeciana	0	0	0	Germany
	5	O. melanopus	2	1	0	Germany
	6	O. melanopus	0	0	2	Germany
	7	O. duftschmidi	2	0	0	Germany
	8	O. duftschmidi	0	0	0	Germany
	9	O. duftschmidi	2	1	0	Germany
	10	O. melanopus	2	1	0	Germany
	11	O. melanopus	0	0	0	Germany
	12	O. melanopus	2	1	0	Germany
66HS	1	O. gallaeciana	0	0	0	Germany
	2	O. gallaeciana	0	0	0	Germany
	3	O. gallaeciana	0	0	0	Germany
	4	O. gallaeciana	0	0	0	Germany
	5	O. melanopus	0	0	3	Germany
	6	O. melanopus	0	0	0	Germany
	7	O. duftschmidi	2	0	0	Germany
	8	O. duftschmidi	3	0	0	Germany
	9	O. melanopus	2	1	0	Germany
	10	O. melanopus	2	1	0	Germany
	11	O. melanopus	0	0	2	Germany
	12	O. melanopus	0	0	0	Germany
67HS	1	O. gallaeciana	2	0	0	Germany
	2	O. gallaeciana	0	0	2	Germany
	3	O. gallaeciana	2	0	0	Germany
	4	O. gallaeciana	0	0	0	Germany
	5	O. melanopus	3	0	0	Germany
	6	O. melanopus	3	0	0	Germany
	7	O. melanopus	2	1	0	Germany
	8	O. melanopus	2	0	0	Germany
	9	O. melanopus	3	0	0	Germany
	10	O. melanopus	3	1	0	Germany
	11	O. duftschmidi	1	1	0	Germany
	12	O. melanopus	1	1	0	Germany
68HS	1	O. gallaeciana	2	0	0	Germany
	2	O. gallaeciana	0	0	0	Germany
	3	O. gallaeciana	0	0	0	Germany
	4	O. gallaeciana	0	0	0	Germany
	5	O. melanopus	0	0	2	Germany
	6	O. melanopus	2	1	0	Germany
	7	O. melanopus	0	0	3	Germany
	8	O. melanopus	2	1	0	Germany
	9	O. melanopus	2	1	0	Germany
	10	O. duftschmidi	0	0	0	Germany
	11	O. melanopus	2	1	0	Germany
	12	O. melanopus	2	1	0	Germany
69HS	1	O. gallaeciana	3	0	0	Germany
	2	O. gallaeciana	0	0	0	Germany
	3	O. gallaeciana	0	0	0	Germany
	4	O. gallaeciana	0	0	0	Germany
	5	O. melanopus	0	0	0	Germany
	6	O. melanopus	2	1	0	Germany
	7	O. melanopus	0	0	0	Germany
	8	O. melanopus	0	0	3	Germany
	9	O. melanopus	0	0	0	Germany
	10	O. duftschmidi	0	0	0	Germany
	11	O. melanopus	0	0	0	Germany
	12	O. melanopus	2	1	0	Germany
70HS	1	O. gallaeciana	1	1	0	Germany
	2	O. gallaeciana	3	0	0	Germany
	3	O. duftschmidi	0	0	0	Germany
	4	O. gallaeciana	2	0	0	Germany
	5	O. melanopus	0	0	0	Germany
	6	O. melanopus	0	0	0	Germany
	7	O. melanopus	1	0	0	Germany
	8	O. melanopus	0	0	0	Germany
	9	O. melanopus	2	1	0	Germany
	10	O. duftschmidi	2	1	0	Germany
	11	O. melanopus	0	0	0	Germany
	12	O. melanopus	0	0	0	Germany
71HS	1	O. gallaeciana	0	0	0	Germany
	2	O. gallaeciana	2	1	0	Germany
	3	O. duftschmidi	0	0	0	Germany
	4	O. gallaeciana	0	0	0	Germany
	5	O. melanopus	0	0	0	Germany
	6	O. melanopus	0	0	0	Germany
	7	O. melanopus	0	0	0	Germany
	8	O. melanopus	2	1	0	Germany
	9	O. melanopus	0	0	0	Germany
	10	O. melanopus	1	1	0	Germany
	11	O. melanopus	0	3	0	Germany
	12	O. melanopus	0	3	0	Germany
72HS	1	O. gallaeciana	0	0	0	Germany
	2	O. duftschmidi	0	0	0	Germany
	3	O. gallaeciana	0	0	0	Germany
	4	O. gallaeciana	0	0	0	Germany
	5	O. melanopus	0	0	0	Germany
	6	O. melanopus	0	0	0	Germany
	7	O. melanopus	0	0	0	Germany
	8	O. melanopus	2	1	0	Germany
	9	O. melanopus	0	0	0	Germany
	10	O. melanopus	0	0	0	Germany
	11	O. melanopus	0	0	0	Germany
	12	O. duftschmidi	0	0	0	Germany
73HS	1	O. melanopus	2	1	0	Germany
	2	O. melanopus	2	1	0	Germany
	3	O. melanopus	2	1	0	Germany
	4	O. duftschmidi	2	1	0	Germany
	5	O. melanopus	1	1	0	Germany
	6	O. melanopus	2	1	0	Germany
	7	O. melanopus	1	1	0	Germany
	8	O. melanopus	1	1	0	Germany
	9	O. melanopus	2	1	0	Germany
	10	O. melanopus	1	1	0	Germany
	11	O. melanopus	0	0	0	Germany
	12	O. melanopus	0	0	0	Germany
74HS	1	O. melanopus	0	0	0	Germany
	2	O. melanopus	0	0	0	Germany
	3	O. melanopus	1	1	0	Germany
	4	O. duftschmidi	2	1	0	Germany
	5	O. melanopus	2	1	0	Germany
	6	O. melanopus	1	1	0	Germany
	7	O. melanopus	3	0	0	Germany
	8	O. melanopus	2	1	0	Germany
	9	O. melanopus	0	0	0	Germany
	10	O. melanopus	0	0	0	Germany
	11	O. melanopus	0	0	0	Germany
	12	O. melanopus	0	0	2	Germany
75HS	1	O. melanopus	1	1	0	Germany
	2	O. melanopus	2	1	0	Germany
	3	O. melanopus	2	0	0	Germany
	4	O. duftschmidi	2	1	0	Germany
	5	O. melanopus	0	0	0	Germany
	6	O. melanopus	0	0	0	Germany
	7	O. melanopus	0	0	0	Germany
	8	O. melanopus	0	0	0	Germany
	9	O. melanopus	0	0	0	Germany
	10	O. melanopus	0	0	0	Germany
	11	O. melanopus	2	0	0	Germany
	12	O. melanopus	1	0	0	Germany
76HS	1	O. gallaeciana	1	1	0	Germany
	2	O. melanopus	0	0	0	Germany
	3	O. melanopus	2	1	0	Germany
	4	O. melanopus	0	0	0	Germany
	5	O. melanopus	0	0	0	Germany
	6	O. melanopus	2	1	0	Germany
	7	O. melanopus	0	0	0	Germany
	8	O. duftschmidi	1	1	0	Germany
	9	O. melanopus	0	0	0	Germany
	10	O. melanopus	2	1	0	Germany
	11	O. melanopus	2	1	0	Germany
	12	O. melanopus	0	0	0	Germany
77HS	1	O. gallaeciana	0	0	0	Germany
	2	O. gallaeciana	1	0	0	Germany
	3	O. melanopus	2	1	0	Germany
	4	O. duftschmidi	3	0	0	Germany
	5	O. melanopus	0	0	0	Germany
	6	O. melanopus	0	0	0	Germany
	7	O. melanopus	0	0	0	Germany
	8	O. melanopus	2	1	0	Germany
	9	O. melanopus	2	1	0	Germany
	10	O. duftschmidi	0	0	0	Germany
	11	O. duftschmidi	3	0	0	Germany
	12	O. melanopus	2	0	0	Germany
